# Supplementary material for: Engineering the Stability of Nanozyme-Catalyzed Product for Colorimetric Logic Gate Operations
Source: Molecules. 2021 Oct 27;26(21):6494. doi: 10.3390/molecules26216494 (PMC8587802; doi:10.3390/molecules26216494)
Supplement: Supplementary file 1 [file molecules-26-06494-s001.zip]

Archive with 1 entries (1 files):
- molecules-1408520-supplementary.pdf
